# Supplementary material for: Feasibility Study on Menstrual Cycles With Fitbit Device (FEMFIT): Prospective Observational Cohort Study
Source: JMIR Mhealth Uhealth. 2024 Mar 12;12:e50135. doi: 10.2196/50135 (PMC10966447; doi:10.2196/50135)
Supplement: Multimedia Appendix 1 [file mhealth_v12i1e50135_app1.xlsx]

## Sheet: README
Multimedia Appendix 1
Content: Study questionnaires in german language
Publication title: Feasibility study on Menstrual cycles with Fitbit device (FeMFit): Prospective observational cohort study
Journal: Journal of Medical Internet Research
Authors: Anna-Lena Lang, Rosa Bruhn, Anouk Heidenreich, Maya Fehling, Ifrah Khanyaree, Anush , Maike Henningsen, Cornelius Remschmidt
Corresponding author: Anna-Lena Lang, email: anna-lena.lang@data4life.care, phone: +4915756025551
Overview of tabs in this document
on-paper_study_start_demographics	Contains demographic questions asked upon sign-up to the study. Questionnaire was conducted in paper format and handed out during recruitment in the OB-GYN practice.
on-paper_study_start_technical_literacy	Contains standardized questions from questionnaires on digital literacy. Questionnaire was conducted in paper format and handed out during recruitment in the OB-GYN practice.
on-paper_study_end_participation_rating	Contains questions on study experience. Questionnaire was conducted on limesurvey and sent to participants via email after the study time of 12 weeks was over.
in-app questionnaires	Contains all daily and weekly questionnaires asked in the study application.

## Sheet: on-paper_study_start_demographi
Fragebogen 1: Umfrage zur Technikaffinität unter Studienteilnehmerinnen der FeMFit -
C1 Die ersten 2 Buchstaben Ihres Vornamens: ___ ___
C2 Die ersten 2 Buchstaben Ihres Nachnamens: ___ ___
V1 Ihr Geburtsjahr: ______
V2 Höchster Bildungsabschluss: ________________________________
V3 Beruf / Ausbildung : ___________________________________________________
V4 Ihre Nationalität: _________________________
P1 Haben Sie vorher schon Wearables (z.B. Fitbit, AppleWatch) getragen?
Ja Nein
P2 Wenn ja, welches Produkt? : ___________________________
P3 Wie ist die durchschnittliche tägliche Bildschirmzeit (Screentime) in Stunden pro Tag
auf Ihrem Smartphone?
Bis zu 1 Stunde 1-2 Stunde 2-4 Stunden mehr als 4 Stunden
P4 Benutzen Sie regelmäßig Apps auf dem Smartphone zur Dokumentation Ihrer
Ernährung, Ihres Sportverhaltens oder Ihres Zyklus?
Ja Nein
P5 Wenn ja, welche Apps nutzen Sie? : __________________________________

## Sheet: on-paper_study_start_technical_
	Questionnaire 1 on technical literacy	Questionnaire 2 on technical literacy
Autoren	Neyer et al.	Karrer et al.
Jahr	2012	2009
Konstrukt-Definition	Einstellung gegenüber bzw. Erleben in der Anwendung moderner Technologie (Unterhaltungs- und Kommunikationsbereich, Haushalt, öffentlichem Leben) im Allgemeinen	Persönlichkeitseigenschaft, die sich in einer positiven Einstellung, in Begeisterung und Vertrauen einer Person gegenüber Technik ausdrückt. Sie geht mit Interesse an und Akzeptanz von Technik einher und wirkt sich positiv auf das Wissen über und die Erfahrung mit Technik aus. Unser Fokus liegt dabei auf elektronischen Geräten (EG), die im Alltagsgebrauch bekannt sind, wie etwa Mobiltelefonen, Co…
Zielgruppe	Nutzer:innen von moderner Technologie/Elektronik	Nutzer:innen von elektronischen Geräten
Dimensionen	Technikakzeptanz (1-4), Technikkompetenzüberzeugung (5-8), Technikkontrollüberzeugung (9-12)	Begeisterung (1-5), Kompetenz (6-8), Positive Folgen (10-14), Negative Folgen (15-19)
Itemanzahl	12 Items	19 Items
Skala	5 stufige Zustimmungsskala: stimmt gar nicht(1) – stimmt wenig (2) – stimmt teilweise (3) – stimmt ziemlich (4) – stimmt völlig (5)	5-stufige Zustimmungsskala: „trifft gar nicht zu“ (1) bis „trifft voll zu“ (5)
APA-Quellenangabe	Neyer, F. J., Felber, J., & Gebhardt, C. (2012). Entwicklung und Validierung einer Kurzskala zur Erfassung von Technikbereitschaft. Diagnostica, 58(2), 87-99. https://doi.org/10.1026/0012-1924/a000067.	Karrer, K., Glaser, C., Clemens, C., & Bruder, C. (2009). Technikaffinität erfassen–der Fragebogen TA-EG. Der Mensch im Mittelpunkt technischer Systeme, 8, 196-201.
Items	Hinsichtlich technischer Neuentwicklungen bin ich sehr neugierig. Ich finde schnell Gefallen an technischen Neuentwicklungen. Ich bin stets daran interessiert, die neuesten technischen Geräte zu verwenden. Wenn ich Gelegenheit dazu hätte, würde ich noch viel häufiger technische Produkte nutzen, als ich das gegenwärtig tue. Im Umgang mit moderner Technik habe ich oft Angst zu versagen. Für mich st…	Ich informiere mich über elektronische Geräte, auch wenn ich keine Kaufabsicht habe. Ich liebe es, neue elektronische Geräte zu besitzen. Ich bin begeistert, wenn ein neues elektronisches Gerät auf den Markt kommt. Ich gehe gern in den Fachhandel für elektronische Geräte. Es macht mir Spaß, ein elektronisches Gerät auszuprobieren. Ich kenne die meisten Funktionen der elektronischen Geräte, die ic…

## Sheet: on-paper_study_end_participatio
Teil A:
A1. Die ersten 2 Buchstaben Deines Vornamens
Beispiel: Anna = AN
A2. Die ersten 2 Buchstaben Deines Nachnamens
Zum Beispiel: Meier = ME
Teil B: Teilnahme an der Studie
B1. Hast Du an der FeMFit Studie teilgenommen?
Ja
Nein
B2. Hast Du die Teilnahme an der Studie vorzeitig beendet?
Ja
Nein
B3. Wenn ja, welcher der folgenden Gründe war dafür ausschlaggebend?
Mir war der Zeitaufwand zu hoch
Es gab zu viele Fragebögen
Die technische Hürde war für mich zu groß
Ich hatte Probleme bei der Installation des Fitbit / der App
Ich hatte Bedenken was mit meinen Daten passiert
Das Fitbit war unbequem zu tragen
Teil C: Herausforderungen
C1. Wie technisch herausfordernd hast Du die Installation und
Handhabung des Fitbit empfunden?
1 = sehr einfach
5 = sehr herausfordernd
1
2
3
4
5
C2. Von einer Skala von 1-5 wie sehr hat Dich das Fitbit im Alltag
gestört?
1 = gar nicht
5 = es hat mich sehr gestört
Es geht in dieser Frage vor allem um den Tragekomfort und die Alltagstauglichkeit
1
2
3
4
5
C3. Wie hast Du das Tragen des Fitbit in der Nacht empfunden?
1 = sehr angenehm
5= sehr unangenehm
1
2
3
4
5
Teil D: Aktivität
D1. Hat sich durch das Tragen des Fitbit Deine körperliche Aktivität
erhöht?
Bist du z.B. mehr zu Fuß unterwegs gewesen?
Ja
Nein
D2. Hat sich die Dokumentation der Schlafqualität positiv auf Deinen
Schlafrhythmus ausgewirkt?
Bist Du z.B. früher ins Bett gegangen und hattest längere Schlafphasen als sonst?
Ja
Nein
Teil E: Zyklus
E1. Hast Du durch das Tragen der Fitbit und die Dokumentation in der
App einen besseren Überblick über Deinen Zyklus bekommen?
1 = kaum
5 = ja sehr
1
2
3
4
5
E2. Konntest Du durch die Zyklus-Dokumentation mögliche Symptome
wie Stimmungsschwankungen, Kopfschmerzen, Unterleibschmerzen
besser einer Zyklusphase zuordnen?
Ja
Nein
Teil F: Stress durch Technik
F1. Von einer Skala von 1-5, wie sehr hast Du dich durch das Tragen der
Fitbit und der Dokumentation der eigenen Aktivität gestresst
gefühlt?
1 = gar nicht
5 = sehr stark
1
2
3
4
5
F2. Hattest Du während des Tragens der Fitbit vermehrt das Gefühl dich
zu kontrollieren?
Zum Beispiel wie viel Aktivität an dem Tag stattgefunden hat, oder
wie hoch der Kalorienverbrauch war?
1 = gar nicht
5 = Ja sehr oft
1
2
3
4
5
F3. Wie sehr haben Dich die Push-Mitteilungen der Fitbit gestört?
1 = gar nicht
5 = sehr stark
1
2
3
4
5
Teil G: Fitbit
G1. Welche technische Eigenschaft findest Du bei einem Wearable wie
Fitbit am wichtigsten? (Mehrfachanwort möglich)
Schrittzähler
Schlafdokumentation
Ruhepulsmessung
Gute Kompatibilität mit dem Smartphone
Einfache Handhabung
Kalorienverbrauch
Atemfrequenzmessung
Sonstiges
Sonstiges
G2. Welche Eigenschaft des Fitbit hat Dich gestört?
Zum Beispiel die Akkulaufzeit, die Push-Nachrichten, die Bedienung
G3. Welche Funktion hat Dir bei der Fitbit gefehlt?
z.B. Möglichkeit zu telefonieren, zu geringe Auswahl bei Sportarten in der Fitbit-App
Teil H: Teilnahme an der Studie Ende
H1. Wie hoch schätzt Du den durchschnittlichen Zeitaufwand ein, den du
für die Beantwortung der Fragebögen in der Woche gebraucht hast?
(Die Tragezeit des Fitbit ausgenommen)
Weniger als 15 Minuten
Mehr als 15 Minuten
Mehr als 30 Minuten
Mehr als 1 Stunde
H2. Würdest Du wieder an einer ähnlichen Studie teilnehmen?
Ja
Nein

## Sheet: in-app questionnaires
Questionnaire Name	Question Name	German	Info (German)	Answer Type	Answers	Inline Answers (German)	Inline Answers (English)	Range	Initial value
Q1_personal_info	when_participant_born	In welchem Jahr sind Sie geboren?		Year				birth_year_range
Q1_personal_info	participant_gender	Welchem Geschlecht ordnen Sie sich zu?		Single select	gender
Q1_personal_info	participant_preexisting_conditions	Haben Sie eine oder mehrere dieser Vorerkrankungen?		Multi select	preexisting
Q1_personal_info	participant_hormonal_contraception	Nutzen Sie derzeit hormonelle Verhütung? (z.B. Pille, Hormonspirale, Ring, Implantat)		Single select	yes_no
Q1_personal_info	participant_cycle_regularity	Ist ihr Zyklus regelmäßig? (alle 28 +/- 5 Tage)		Single select	yes_no
Q1_personal_info	participant_last_bleeding	Wann war der erste Tag Ihrer letzten Menstruation?		Date
Q2_physical_wellbeing_and_activity	satisfaction_health	Wie zufrieden sind Sie mit Ihrer Gesundheit?		Single select	satisfaction
Q2_physical_wellbeing_and_activity	satisfaction_ physical_activity	Wie gut können Sie sich bewegen (z.B. gehen, Treppen steigen)?		Single select	moving
Q2_physical_wellbeing_and_activity	satisfaction_sleep	Wie zufrieden sind Sie mit Ihrem Schlaf?		Single select	satisfaction
Q2_physical_wellbeing_and_activity	satisfaction_feelings	Wie häufig haben Sie negative Gefühle wie Traurigkeit, Verzweiflung oder Angst?		Single select	frequency
Q2_physical_wellbeing_and_activity	wearing_fitbit_yes_no	Haben Sie das Fitbit-Armband kontinuierlich getragen (besonders auch nachts, während Bewegung, etc)?		Single select	yes_no
Q2_physical_wellbeing_and_activity	how_long_fitbit_off	Für wie lange haben Sie das Fitbit-Armband abgelegt?		Single select	duration
Q3_cycle_dependent	has_period_started_today	Ich habe heute meine Menstruation		Single select	yes_no				no
Q3_cycle_dependent	bleeding_severity	Wie stark ist die Blutung?		Slider				severity_range
Q3_cycle_dependent	anger	Wut		Single select	yes_no				no
Q3_cycle_dependent	anger_severity	Schweregrad		Slider				severity_range
Q3_cycle_dependent	anxiety	Ängste		Single select	yes_no				no
Q3_cycle_dependent	anxiety_severity	Schweregrad		Slider				severity_range
Q3_cycle_dependent	confusion	Verwirrtheit		Single select	yes_no				no
Q3_cycle_dependent	confusion_severity	Schweregrad		Slider				severity_range
Q3_cycle_dependent	dejection	Niedergeschlagenheit, Antriebslosigkeit oder Traurigkeit		Single select	yes_no				no
Q3_cycle_dependent	dejection_severity	Schweregrad		Slider				severity_range
Q3_cycle_dependent	irritability	Reizbarkeit		Single select	yes_no				no
Q3_cycle_dependent	irritability_severity	Schweregrad		Slider				severity_range
Q3_cycle_dependent	seclusion	Zurückgezogenheit, sozialer Rückzug		Single select	yes_no				no
Q3_cycle_dependent	seclusion_severity	Schweregrad		Slider				severity_range
Q3_cycle_dependent	bloating	Völlegefühl, Blähungen		Single select	yes_no				no
Q3_cycle_dependent	bloating_severity	Schweregrad		Slider				severity_range
Q3_cycle_dependent	tenderness	Empfindlichkeit oder Schwellung der Brust		Single select	yes_no				no
Q3_cycle_dependent	tenderness_severity	Schweregrad		Slider				severity_range
Q3_cycle_dependent	headache	Kopfschmerzen		Single select	yes_no				no
Q3_cycle_dependent	headache_severity	Schweregrad		Slider				severity_range
Q3_cycle_dependent	joint_pain	Gelenk- oder Muskelschmerzen		Single select	yes_no				no
Q3_cycle_dependent	joint_pain_severity	Schweregrad		Slider				severity_range
Q3_cycle_dependent	swelling	Schwellungen der Arme oder Beine		Single select	yes_no				no
Q3_cycle_dependent	swelling_severity	Schweregrad		Slider				severity_range
Q3_cycle_dependent	weight_gain	Gewichtszunahme		Single select	yes_no				no
Q3_cycle_dependent	weight_gain_severity	Schweregrad		Slider				severity_range
Q4_final_app_rating	rating_regular_usage	Ich kann mir sehr gut vorstellen, die Studien-App für Studien regelmäßig zu nutzen.		Slider				rating_slider
Q4_final_app_rating	rating_complexity	Ich empfinde die Studien-App als unnötig komplex.		Slider				rating_slider
Q4_final_app_rating	rating_simplicity	Ich empfinde die Studien-App als einfach zu nutzen.		Slider				rating_slider
Q4_final_app_rating	rating_need_of_support	Ich denke, dass ich technischen Support brauchen würde, um die Studien-App zu nutzen.		Slider				rating_slider
Q4_final_app_rating	rating_features	Ich finde, dass die verschiedenen Funktionen der Studien-App gut integriert sind.		Slider				rating_slider
Q4_final_app_rating	rating_inconsistencies	Ich finde, dass es in der Studien-App zu viele Inkonsistenzen gibt.		Slider				rating_slider
Q4_final_app_rating	rating_onboarding	Ich kann mir vorstellen, dass die meisten Leute die Studien-App schnell zu beherrschen lernen.		Slider				rating_slider
Q4_final_app_rating	rating_operation_complexity	Ich empfinde die Bedienung als sehr umständlich.		Slider				rating_slider
Q4_final_app_rating	rating_usage_safety	Ich habe mich bei der Nutzung der Studien-App sehr sicher gefühlt.		Slider				rating_slider
Q4_final_app_rating	rating_need_of_prelearning	Ich musste eine Menge Dinge lernen, bevor ich mit der Studien-App arbeiten konnte.		Slider				rating_slider
Q4_final_app_rating	rating_email_notifications	Die E-Mail-Benachrichtigungen waren hilfreich für mich, um die Fragebögen rechtzeitig auszufüllen.		Slider				rating_slider
Q4_final_app_rating	rating_wearing_fitnesstracker	Das Tragen des Fitnesstrackers war für mich während der gesamten Studie angenehm und unbedenklich.		Slider				rating_slider
Q4_final_app_rating	rating_fitnesstracker_health_improvement	Die Nutzung des Fitnesstrackers hat bewirkt, dass ich mein Gesundheitsverhalten verbessert habe.		Slider				rating_slider
Q4_final_app_rating	rating_app_health_awareness	Die Nutzung der Studien-App hat mein Wissen um meine Gesundheit verbessert.		Slider				rating_slider
Q4_final_app_rating	rating_app_health_improvement	Die Nutzung der Studien-App hat bewirkt, dass ich mein Gesundheitsverhalten verbessert habe.		Slider				rating_slider
Q4_final_app_rating	rating_data_donation_motivation	Die Nutzung der Studien-App hat mich motiviert, meine Gesundheitsdaten für die Forschung bereit zu stellen.		Slider				rating_slider
Q4_final_app_rating	rating_additional_feedback	Wir freuen uns über weiteres Feedback von Ihnen. Wie können wir uns verbessern?		String
Q5_leaving_study	leaving	Wenn Sie kurz Zeit haben, sagen Sie uns bitte den Grund:		Multi select	leaving
Q5_leaving_study	leaving_additional_reason	Bitte geben Sie zusätzliche Gründe an		Text
